# Supplementary material for: Subjective burden of government-imposed Covid-19 restrictions in Switzerland: Evidence from the 2022 LINK Covid-19 survey
Source: PLoS One. 2023 Jul 27;18(7):e0283524. doi: 10.1371/journal.pone.0283524 (PMC10374048; doi:10.1371/journal.pone.0283524)
Supplement: S1 Data — (ZIP) [file pone.0283524.s006.zip]

Archive with 2 entries (2 files):
- Covid_restrictions_17Feb2023.dta
- Data analysis 17 Feb 2023.do
